# Supplementary material for: The Combined Effects of Azoxystrobin and the Biosurfactant-Producing Bacillus sp. Kol B3 against the Phytopathogenic Fungus Fusarium sambucinum IM 6525
Source: Int J Mol Sci. 2024 Apr 10;25(8):4175. doi: 10.3390/ijms25084175 (PMC11049953; doi:10.3390/ijms25084175)
Supplement: Supplementary file 1 [file ijms-25-04175-s001.zip]

Archive with 1 entries (1 files):
- ijms-2919033-supplementary.pdf
